# Supplementary material for: The steroidal lactone withaferin A impedes T-cell motility by inhibiting the kinase ZAP70 and subsequent kinome signaling
Source: J Biol Chem. 2021 Nov 3;297(6):101377. doi: 10.1016/j.jbc.2021.101377 (PMC8637146; doi:10.1016/j.jbc.2021.101377)
Supplement: Table S1 [file mmc3.xlsx]

## Sheet: Samples Report for Supplementar
Identified Proteins (309)	Accession Number	Molecular Weight	Protein identification probability		Percentage sequence coverage		Exclusive unique peptide count		Exclusive Unique Spectrum Count
			Resting T-cells + WFA	Migrating T-cells + WFA	Resting T-cells + WFA	Migrating T-cells + WFA	Resting T-cells + WFA	Migrating T-cells + WFA	Resting T-cells + WFA	Migrating T-cells + WFA
Vimentin OS=Homo sapiens GN=VIM PE=1 SV=4	VIME_HUMAN	54 kDa	1	1	0.693	0.697	39	41	58	64
Myosin-9 OS=Homo sapiens GN=MYH9 PE=1 SV=4	MYH9_HUMAN	227 kDa	1	1	0.347	0.363	63	58	80	70
Keratin, type II cytoskeletal 1 OS=Homo sapiens GN=KRT1 PE=1 SV=6	K2C1_HUMAN	66 kDa	1	1	0.446	0.537	27	29	31	36
Keratin, type I cytoskeletal 10 OS=Homo sapiens GN=KRT10 PE=1 SV=6	K1C10_HUMAN	59 kDa	1	1	0.38	0.409	21	22	22	28
Filamin-A OS=Homo sapiens GN=FLNA PE=1 SV=4	FLNA_HUMAN	281 kDa	1	1	0.192	0.321	36	60	39	63
Keratin, type II cytoskeletal 2 epidermal OS=Homo sapiens GN=KRT2 PE=1 SV=2	K22E_HUMAN	65 kDa	1	1	0.449	0.473	22	23	25	29
Actin, cytoplasmic 1 OS=Homo sapiens GN=ACTB PE=1 SV=1	ACTB_HUMAN (+1)	42 kDa	1	1	0.541	0.552	17	19	26	32
Glyceraldehyde-3-phosphate dehydrogenase OS=Homo sapiens GN=GAPDH PE=1 SV=3	G3P_HUMAN	36 kDa	1	1	0.585	0.537	19	17	27	27
Fatty acid synthase OS=Homo sapiens GN=FASN PE=1 SV=3	FAS_HUMAN	273 kDa	1	1	0.144	0.169	28	33	32	35
Serum albumin OS=Homo sapiens GN=ALB PE=1 SV=2	ALBU_HUMAN	69 kDa	1	1	0.0394	0.0443	3	4	4	5
Plastin-2 OS=Homo sapiens GN=LCP1 PE=1 SV=6	PLSL_HUMAN	70 kDa	1	1	0.226	0.314	14	19	18	24
Keratin, type I cytoskeletal 9 OS=Homo sapiens GN=KRT9 PE=1 SV=3	K1C9_HUMAN	62 kDa	1	1	0.265	0.136	9	6	11	7
Tropomyosin alpha-3 chain OS=Homo sapiens GN=TPM3 PE=1 SV=2	TPM3_HUMAN	33 kDa	1	1	0.284	0.368	9	10	10	12
Heterogeneous nuclear ribonucleoprotein K OS=Homo sapiens GN=HNRNPK PE=1 SV=1	HNRPK_HUMAN	51 kDa	1	1	0.203	0.253	11	13	13	15
Histone H1.3 OS=Homo sapiens GN=HIST1H1D PE=1 SV=2	H13_HUMAN	22 kDa	1	1	0.29	0.095	10	2	15	2
Tubulin beta chain OS=Homo sapiens GN=TUBB PE=1 SV=2	TBB5_HUMAN	50 kDa	1	1	0.277	0.378	10	14	13	16
Methylcrotonoyl-CoA carboxylase subunit alpha, mitochondrial OS=Homo sapiens GN=MCCC1 PE=1 SV=3	MCCA_HUMAN	80 kDa	1	1	0.141	0.223	7	11	7	12
Fructose-bisphosphate aldolase A OS=Homo sapiens GN=ALDOA PE=1 SV=2	ALDOA_HUMAN	39 kDa	1	1	0.286	0.302	8	9	11	11
Moesin OS=Homo sapiens GN=MSN PE=1 SV=3	MOES_HUMAN	68 kDa	1	1	0.175	0.128	10	7	12	8
Histone H2B type 2-F OS=Homo sapiens GN=HIST2H2BF PE=1 SV=3	H2B2F_HUMAN	14 kDa	1	1	0.563	0.27	9	3	13	3
Elongation factor 1-alpha 1 OS=Homo sapiens GN=EEF1A1 PE=1 SV=1	EF1A1_HUMAN (+1)	50 kDa	1	1	0.184	0.258	6	9	6	12
Acetyl-CoA carboxylase 1 OS=Homo sapiens GN=ACACA PE=1 SV=2	ACACA_HUMAN	266 kDa	1	1	0.0384	0.0226	6	4	6	4
Keratin, type II cytoskeletal 6C OS=Homo sapiens GN=KRT6C PE=1 SV=3	K2C6C_HUMAN	60 kDa	1	1	0.197	0.294	5	10	5	10
Elongation factor 2 OS=Homo sapiens GN=EEF2 PE=1 SV=4	EF2_HUMAN	95 kDa	1	1	0.17	0.152	12	10	12	11
Histone H3.1 OS=Homo sapiens GN=HIST1H3A PE=1 SV=2	H31_HUMAN (+2)	15 kDa	1	0.995	0.375	0	8	0	11	0
Deoxynucleoside triphosphate triphosphohydrolase SAMHD1 OS=Homo sapiens GN=SAMHD1 PE=1 SV=2	SAMH1_HUMAN	72 kDa	1	1	0.109	0.236	6	13	7	16
Far upstream element-binding protein 2 OS=Homo sapiens GN=KHSRP PE=1 SV=4	FUBP2_HUMAN	73 kDa	1	1	0.232	0.148	13	7	14	8
Talin-1 OS=Homo sapiens GN=TLN1 PE=1 SV=3	TLN1_HUMAN	270 kDa	1	1	0.0449	0.0232	7	4	7	4
Ras GTPase-activating-like protein IQGAP1 OS=Homo sapiens GN=IQGAP1 PE=1 SV=1	IQGA1_HUMAN	189 kDa	1	1	0.0127	0.102	2	11	2	11
Tubulin alpha-1B chain OS=Homo sapiens GN=TUBA1B PE=1 SV=1	TBA1B_HUMAN	50 kDa	1	1	0.22	0.308	8	10	12	11
Signal transducer and activator of transcription 1-alpha/beta OS=Homo sapiens GN=STAT1 PE=1 SV=2	STAT1_HUMAN	87 kDa	1	1	0.068	0.2	4	11	5	13
Keratin, type I cytoskeletal 16 OS=Homo sapiens GN=KRT16 PE=1 SV=4	K1C16_HUMAN	51 kDa	1	1	0.195	0.296	6	9	6	10
RNA-binding protein 14 OS=Homo sapiens GN=RBM14 PE=1 SV=2	RBM14_HUMAN	69 kDa	1	1	0.0688	0.0822	4	4	4	4
Plectin OS=Homo sapiens GN=PLEC PE=1 SV=3	PLEC_HUMAN	532 kDa	1	1	0.0026	0.0122	1	4	1	4
L-lactate dehydrogenase A chain OS=Homo sapiens GN=LDHA PE=1 SV=2	LDHA_HUMAN	37 kDa	1	1	0.105	0.166	3	5	3	5
40S ribosomal protein S3 OS=Homo sapiens GN=RPS3 PE=1 SV=2	RS3_HUMAN	27 kDa	1	1	0.469	0.444	8	8	8	8
Heterogeneous nuclear ribonucleoprotein F OS=Homo sapiens GN=HNRNPF PE=1 SV=3	HNRPF_HUMAN	46 kDa	1	1	0.176	0.173	5	5	7	7
Keratin, type II cytoskeletal 5 OS=Homo sapiens GN=KRT5 PE=1 SV=3	K2C5_HUMAN	62 kDa	1	1	0.19	0.219	5	6	5	6
Histone H4 OS=Homo sapiens GN=HIST1H4A PE=1 SV=2	H4_HUMAN	11 kDa	1	1	0.388	0.34	6	3	10	3
Pyruvate kinase PKM OS=Homo sapiens GN=PKM PE=1 SV=4	KPYM_HUMAN	58 kDa	1	1	0.179	0.115	7	4	7	4
Heat shock cognate 71 kDa protein OS=Homo sapiens GN=HSPA8 PE=1 SV=1	HSP7C_HUMAN	71 kDa	1	1	0.13	0.128	6	7	6	7
ATP synthase subunit beta, mitochondrial OS=Homo sapiens GN=ATP5B PE=1 SV=3	ATPB_HUMAN	57 kDa	1	1	0.214	0.108	8	4	9	4
Spectrin beta chain, non-erythrocytic 1 OS=Homo sapiens GN=SPTBN1 PE=1 SV=2	SPTB2_HUMAN	275 kDa	1	1	0.022	0.0085	4	1	4	1
Probable ATP-dependent RNA helicase DDX17 OS=Homo sapiens GN=DDX17 PE=1 SV=2	DDX17_HUMAN	80 kDa	1	1	0.125	0.106	8	7	8	7
Guanine nucleotide-binding protein G(i) subunit alpha-2 OS=Homo sapiens GN=GNAI2 PE=1 SV=3	GNAI2_HUMAN	40 kDa	1	1	0.211	0.189	6	6	6	8
40S ribosomal protein S19 OS=Homo sapiens GN=RPS19 PE=1 SV=2	RS19_HUMAN	16 kDa	1	1	0.172	0.31	3	5	3	6
Polyubiquitin-B OS=Homo sapiens GN=UBB PE=1 SV=1	UBB_HUMAN (+1)	26 kDa	1	1	0.236	0.175	6	3	6	3
Trifunctional enzyme subunit alpha, mitochondrial OS=Homo sapiens GN=HADHA PE=1 SV=2	ECHA_HUMAN	83 kDa	1	1	0.131	0.097	7	6	7	8
Cytoplasmic dynein 1 heavy chain 1 OS=Homo sapiens GN=DYNC1H1 PE=1 SV=5	DYHC1_HUMAN	532 kDa	1	1	0.0127	0.0028	5	1	5	1
Nuclear factor NF-kappa-B p105 subunit OS=Homo sapiens GN=NFKB1 PE=1 SV=2	NFKB1_HUMAN	105 kDa	1	1	0.0486	0.128	3	9	3	9
Keratin, type I cytoskeletal 14 OS=Homo sapiens GN=KRT14 PE=1 SV=4	K1C14_HUMAN	52 kDa	1	1	0.203	0.244	2	2	2	2
Exportin-1 OS=Homo sapiens GN=XPO1 PE=1 SV=1	XPO1_HUMAN	123 kDa	1	1	0.0579	0.0486	4	3	6	5
40S ribosomal protein S18 OS=Homo sapiens GN=RPS18 PE=1 SV=3	RS18_HUMAN	18 kDa	1	1	0.25	0.276	4	4	4	5
Neuroblast differentiation-associated protein AHNAK OS=Homo sapiens GN=AHNAK PE=1 SV=2	AHNK_HUMAN	629 kDa		1		0.0127	0	4	0	4
Dihydrolipoyllysine-residue succinyltransferase component of 2-oxoglutarate dehydrogenase complex, mitochondrial OS=Homo sapiens GN=DLST PE=1 SV=4	ODO2_HUMAN	49 kDa	1	1	0.102	0.13	4	5	5	6
HLA class I histocompatibility antigen, B-40 alpha chain OS=Homo sapiens GN=HLA-B PE=1 SV=1	1B40_HUMAN	41 kDa	1	1	0.0663	0.26	2	7	2	8
RAS protein activator like-3 OS=Homo sapiens GN=RASAL3 PE=1 SV=2	RASL3_HUMAN	112 kDa	1	1	0.0495	0.0425	4	3	4	3
Histone H2A type 1-B/E OS=Homo sapiens GN=HIST1H2AB PE=1 SV=2	H2A1B_HUMAN (+2)	14 kDa	1	1	0.308	0.0692	3	1	4	1
Poly(rC)-binding protein 1 OS=Homo sapiens GN=PCBP1 PE=1 SV=2	PCBP1_HUMAN	37 kDa	1	1	0.194	0.191	5	6	5	6
Inhibitor of nuclear factor kappa-B kinase subunit beta OS=Homo sapiens GN=IKBKB PE=1 SV=1	IKKB_HUMAN	87 kDa	1	1	0.0582	0.12	3	6	3	7
Protein THEMIS OS=Homo sapiens GN=THEMIS PE=1 SV=3	THMS1_HUMAN	73 kDa	1	1	0.064	0.0858	3	5	3	5
Fragile X mental retardation syndrome-related protein 1 OS=Homo sapiens GN=FXR1 PE=1 SV=3	FXR1_HUMAN	70 kDa	1	1	0.105	0.0837	5	4	5	5
Unconventional myosin-Ig OS=Homo sapiens GN=MYO1G PE=1 SV=2	MYO1G_HUMAN	116 kDa	1	1	0.0707	0.054	6	5	7	5
ATP synthase subunit alpha, mitochondrial OS=Homo sapiens GN=ATP5A1 PE=1 SV=1	ATPA_HUMAN	60 kDa	1	1	0.0669	0.112	3	5	3	5
Histone H1.5 OS=Homo sapiens GN=HIST1H1B PE=1 SV=3	H15_HUMAN	23 kDa	1	1	0.283	0.124	6	2	8	2
Phosphoglycerate kinase 1 OS=Homo sapiens GN=PGK1 PE=1 SV=3	PGK1_HUMAN	45 kDa	1	1	0.161	0.185	4	5	4	5
CAD protein OS=Homo sapiens GN=CAD PE=1 SV=3	PYR1_HUMAN	243 kDa	1	1	0.04	0.0391	6	6	6	6
Heat shock protein HSP 90-beta OS=Homo sapiens GN=HSP90AB1 PE=1 SV=4	HS90B_HUMAN	83 kDa	1	1	0.0925	0.0718	5	4	5	5
Heterogeneous nuclear ribonucleoprotein U OS=Homo sapiens GN=HNRNPU PE=1 SV=6	HNRPU_HUMAN	91 kDa	1	1	0.0679	0.0339	4	2	4	2
ATP-citrate synthase OS=Homo sapiens GN=ACLY PE=1 SV=3	ACLY_HUMAN	121 kDa	1	1	0.0554	0.0527	5	4	5	4
40S ribosomal protein S8 OS=Homo sapiens GN=RPS8 PE=1 SV=2	RS8_HUMAN	24 kDa	1	1	0.197	0.327	4	6	5	7
40S ribosomal protein S3a OS=Homo sapiens GN=RPS3A PE=1 SV=2	RS3A_HUMAN	30 kDa	1	1	0.136	0.189	3	4	3	4
Ena/VASP-like protein OS=Homo sapiens GN=EVL PE=1 SV=2	EVL_HUMAN	45 kDa	1	1	0.123	0.0889	4	3	4	3
Polyadenylate-binding protein 1 OS=Homo sapiens GN=PABPC1 PE=1 SV=2	PABP1_HUMAN	71 kDa	1	1	0.0393	0.0991	2	5	3	5
Tyrosine-protein kinase ZAP-70 OS=Homo sapiens GN=ZAP70 PE=1 SV=1	ZAP70_HUMAN	70 kDa	1	1	0.0565	0.131	3	6	3	6
Vacuolar protein sorting-associated protein 13C OS=Homo sapiens GN=VPS13C PE=1 SV=1	VP13C_HUMAN	422 kDa	1	1	0.0035	0.0165	1	5	1	5
E3 ubiquitin-protein ligase RNF213 OS=Homo sapiens GN=RNF213 PE=1 SV=3	RN213_HUMAN	591 kDa	1	1	0.006	0.0023	2	1	2	1
Lymphocyte-specific protein 1 OS=Homo sapiens GN=LSP1 PE=1 SV=1	LSP1_HUMAN	37 kDa	1	1	0.124	0.204	3	4	3	4
Sulfide:quinone oxidoreductase, mitochondrial OS=Homo sapiens GN=SQRDL PE=1 SV=1	SQRD_HUMAN	50 kDa	1	1	0.182	0.0578	6	2	6	2
5'-nucleotidase domain-containing protein 1 OS=Homo sapiens GN=NT5DC1 PE=1 SV=1	NT5D1_HUMAN	52 kDa	1	1	0.13	0.13	4	4	5	5
40S ribosomal protein S16 OS=Homo sapiens GN=RPS16 PE=1 SV=2	RS16_HUMAN	16 kDa	1	1	0.39	0.336	5	4	5	5
Elongation factor 1-gamma OS=Homo sapiens GN=EEF1G PE=1 SV=3	EF1G_HUMAN	50 kDa	1	1	0.0549	0.16	2	5	2	6
ADP/ATP translocase 2 OS=Homo sapiens GN=SLC25A5 PE=1 SV=7	ADT2_HUMAN	33 kDa	1	1	0.188	0.104	6	3	6	3
Calcyclin-binding protein OS=Homo sapiens GN=CACYBP PE=1 SV=2	CYBP_HUMAN	26 kDa	1	1	0.154	0.197	2	3	2	3
Heterogeneous nuclear ribonucleoprotein H OS=Homo sapiens GN=HNRNPH1 PE=1 SV=4	HNRH1_HUMAN	49 kDa	1	1	0.187	0.187	4	4	5	5
2-oxoglutarate dehydrogenase, mitochondrial OS=Homo sapiens GN=OGDH PE=1 SV=3	ODO1_HUMAN	116 kDa	1	1	0.0469	0.0577	4	4	4	4
Peroxiredoxin-1 OS=Homo sapiens GN=PRDX1 PE=1 SV=1	PRDX1_HUMAN	22 kDa	1	1	0.296	0.296	4	6	4	7
40S ribosomal protein S11 OS=Homo sapiens GN=RPS11 PE=1 SV=3	RS11_HUMAN	18 kDa	1	1	0.152	0.266	2	3	2	4
Transketolase OS=Homo sapiens GN=TKT PE=1 SV=3	TKT_HUMAN	68 kDa	1	1	0.0979	0.0851	4	3	4	4
X-ray repair cross-complementing protein 6 OS=Homo sapiens GN=XRCC6 PE=1 SV=2	XRCC6_HUMAN	70 kDa	1	1	0.0969	0.092	4	4	4	4
Pre-mRNA-splicing factor ATP-dependent RNA helicase DHX15 OS=Homo sapiens GN=DHX15 PE=1 SV=2	DHX15_HUMAN	91 kDa	1	1	0.0201	0.0352	1	2	1	2
Cytoplasmic FMR1-interacting protein 2 OS=Homo sapiens GN=CYFIP2 PE=1 SV=2	CYFP2_HUMAN	148 kDa	1	1	0.018	0.0438	2	5	2	5
40S ribosomal protein S14 OS=Homo sapiens GN=RPS14 PE=1 SV=3	RS14_HUMAN	16 kDa	1	1	0.331	0.331	4	3	5	3
S-methyl-5'-thioadenosine phosphorylase OS=Homo sapiens GN=MTAP PE=1 SV=2	MTAP_HUMAN	31 kDa	1	1	0.177	0.23	4	5	4	6
Heterogeneous nuclear ribonucleoproteins A2/B1 OS=Homo sapiens GN=HNRNPA2B1 PE=1 SV=2	ROA2_HUMAN	37 kDa	1	0.991	0.17	0.0708	3	1	4	1
Vasodilator-stimulated phosphoprotein OS=Homo sapiens GN=VASP PE=1 SV=3	VASP_HUMAN	40 kDa	1	1	0.108	0.0342	3	1	3	1
60S ribosomal protein L13 OS=Homo sapiens GN=RPL13 PE=1 SV=4	RL13_HUMAN	24 kDa	1	1	0.166	0.114	4	2	4	2
Nucleolin OS=Homo sapiens GN=NCL PE=1 SV=3	NUCL_HUMAN	77 kDa	1	1	0.0972	0.0958	4	5	4	5
Receptor-type tyrosine-protein phosphatase C OS=Homo sapiens GN=PTPRC PE=1 SV=2	PTPRC_HUMAN	147 kDa	1	1	0.056	0.0268	7	3	7	3
Dihydropyrimidinase-related protein 2 OS=Homo sapiens GN=DPYSL2 PE=1 SV=1	DPYL2_HUMAN	62 kDa	1	1	0.028	0.156	1	6	1	6
Heterogeneous nuclear ribonucleoprotein Q OS=Homo sapiens GN=SYNCRIP PE=1 SV=2	HNRPQ_HUMAN	70 kDa	1	1	0.0337	0.0722	2	4	2	4
Hornerin OS=Homo sapiens GN=HRNR PE=1 SV=2	HORN_HUMAN	282 kDa		1		0.0221	0	3	0	4
Actin-related protein 2/3 complex subunit 1B OS=Homo sapiens GN=ARPC1B PE=1 SV=3	ARC1B_HUMAN	41 kDa	1	1	0.151	0.0833	5	2	5	2
60S acidic ribosomal protein P0 OS=Homo sapiens GN=RPLP0 PE=1 SV=1	RLA0_HUMAN	34 kDa	1	1	0.164	0.167	3	3	3	3
Septin-6 OS=Homo sapiens GN=SEPT6 PE=1 SV=4	SEPT6_HUMAN	50 kDa	1	1	0.0783	0.0783	3	2	3	2
Lamin-B1 OS=Homo sapiens GN=LMNB1 PE=1 SV=2	LMNB1_HUMAN	66 kDa	1		0.0751		3	0	4	0
Annexin A2 OS=Homo sapiens GN=ANXA2 PE=1 SV=2	ANXA2_HUMAN	39 kDa	1	1	0.13	0.13	3	3	4	3
Calponin-2 OS=Homo sapiens GN=CNN2 PE=1 SV=4	CNN2_HUMAN	34 kDa	1	1	0.0712	0.0777	2	3	2	4
Leucine-rich repeat flightless-interacting protein 1 OS=Homo sapiens GN=LRRFIP1 PE=1 SV=2	LRRF1_HUMAN	89 kDa	1	1	0.0433	0.0507	3	2	3	2
Splicing factor, proline- and glutamine-rich OS=Homo sapiens GN=SFPQ PE=1 SV=2	SFPQ_HUMAN	76 kDa	1	1	0.0523	0.0382	3	2	4	2
60S ribosomal protein L8 OS=Homo sapiens GN=RPL8 PE=1 SV=2	RL8_HUMAN	28 kDa	1	1	0.132	0.109	3	2	3	2
60S ribosomal protein L7 OS=Homo sapiens GN=RPL7 PE=1 SV=1	RL7_HUMAN	29 kDa	1	1	0.0444	0.177	1	3	1	3
DNA-dependent protein kinase catalytic subunit OS=Homo sapiens GN=PRKDC PE=1 SV=3	PRKDC_HUMAN	469 kDa	1		0.0099		3	0	3	0
C-1-tetrahydrofolate synthase, cytoplasmic OS=Homo sapiens GN=MTHFD1 PE=1 SV=3	C1TC_HUMAN	102 kDa	1		0.0267		2	0	2	0
ATP-dependent RNA helicase A OS=Homo sapiens GN=DHX9 PE=1 SV=4	DHX9_HUMAN	141 kDa	1	1	0.0535	0.0165	5	2	5	2
Desmoglein-1 OS=Homo sapiens GN=DSG1 PE=1 SV=2	DSG1_HUMAN	114 kDa	1	1	0.062	0.0153	4	1	4	1
Nuclear mitotic apparatus protein 1 OS=Homo sapiens GN=NUMA1 PE=1 SV=2	NUMA1_HUMAN	238 kDa	1		0.0184		2	0	2	0
Adenylosuccinate lyase OS=Homo sapiens GN=ADSL PE=1 SV=2	PUR8_HUMAN	55 kDa	1	1	0.0682	0.12	3	5	3	5
Pantothenate kinase 4 OS=Homo sapiens GN=PANK4 PE=1 SV=1	PANK4_HUMAN	86 kDa	1	1	0.0466	0.0828	2	4	2	4
Cysteine--tRNA ligase, cytoplasmic OS=Homo sapiens GN=CARS PE=1 SV=3	SYCC_HUMAN	85 kDa	1	1	0.0321	0.0414	2	3	2	3
Coronin-1A OS=Homo sapiens GN=CORO1A PE=1 SV=4	COR1A_HUMAN	51 kDa	1	1	0.0738	0.0694	2	2	2	2
D-3-phosphoglycerate dehydrogenase OS=Homo sapiens GN=PHGDH PE=1 SV=4	SERA_HUMAN	57 kDa	1	1	0.0488	0.0957	2	4	2	4
F-actin-capping protein subunit alpha-1 OS=Homo sapiens GN=CAPZA1 PE=1 SV=3	CAZA1_HUMAN	33 kDa	1	1	0.168	0.287	3	4	3	4
Kinesin-1 heavy chain OS=Homo sapiens GN=KIF5B PE=1 SV=1	KINH_HUMAN	110 kDa	1	1	0.0125	0.0249	1	2	1	2
Heterogeneous nuclear ribonucleoproteins C1/C2 OS=Homo sapiens GN=HNRNPC PE=1 SV=4	HNRPC_HUMAN	34 kDa	1		0.16		5	0	5	0
Glucose-6-phosphate isomerase OS=Homo sapiens GN=GPI PE=1 SV=4	G6PI_HUMAN	63 kDa	1	1	0.0305	0.0502	1	2	1	2
60S ribosomal protein L3 OS=Homo sapiens GN=RPL3 PE=1 SV=2	RL3_HUMAN	46 kDa		1		0.0571	0	2	0	2
Pro-interleukin-16 OS=Homo sapiens GN=IL16 PE=1 SV=4	IL16_HUMAN	142 kDa	1	1	0.0293	0.0203	2	2	2	2
Myosin light polypeptide 6 OS=Homo sapiens GN=MYL6 PE=1 SV=2	MYL6_HUMAN	17 kDa	1	1	0.318	0.318	4	4	4	4
40S ribosomal protein S4, X isoform OS=Homo sapiens GN=RPS4X PE=1 SV=2	RS4X_HUMAN	30 kDa	1	1	0.11	0.122	3	2	3	2
Cytosolic acyl coenzyme A thioester hydrolase OS=Homo sapiens GN=ACOT7 PE=1 SV=3	BACH_HUMAN	42 kDa	1	1	0.105	0.0605	3	2	4	3
F-actin-capping protein subunit beta OS=Homo sapiens GN=CAPZB PE=1 SV=4	CAPZB_HUMAN	31 kDa	1	1	0.0866	0.245	2	5	3	5
Zinc finger CCCH-type antiviral protein 1 OS=Homo sapiens GN=ZC3HAV1 PE=1 SV=3	ZCCHV_HUMAN	101 kDa	1	1	0.0144	0.031	1	2	1	2
Protein transport protein Sec24C OS=Homo sapiens GN=SEC24C PE=1 SV=3	SC24C_HUMAN	118 kDa	0.999	1	0.0119	0.0229	1	2	1	2
Trifunctional enzyme subunit beta, mitochondrial OS=Homo sapiens GN=HADHB PE=1 SV=3	ECHB_HUMAN	51 kDa	1	1	0.0759	0.057	4	3	4	3
Heterogeneous nuclear ribonucleoprotein A1 OS=Homo sapiens GN=HNRNPA1 PE=1 SV=5	ROA1_HUMAN	39 kDa	1	0.996	0.086	0.043	2	1	2	1
Peptidyl-prolyl cis-trans isomerase B OS=Homo sapiens GN=PPIB PE=1 SV=2	PPIB_HUMAN	24 kDa	1	1	0.102	0.162	2	3	3	4
Extended synaptotagmin-1 OS=Homo sapiens GN=ESYT1 PE=1 SV=1	ESYT1_HUMAN	123 kDa	1	1	0.0254	0.0625	2	5	2	5
ATP-dependent RNA helicase DDX3X OS=Homo sapiens GN=DDX3X PE=1 SV=3	DDX3X_HUMAN	73 kDa	1	1	0.0438	0.0634	2	3	2	3
78 kDa glucose-regulated protein OS=Homo sapiens GN=HSPA5 PE=1 SV=2	GRP78_HUMAN	72 kDa	1	1	0.115	0.0474	4	2	4	2
Elongation factor 1-delta OS=Homo sapiens GN=EEF1D PE=1 SV=5	EF1D_HUMAN	31 kDa	1	1	0.132	0.174	2	3	2	3
V-type proton ATPase catalytic subunit A OS=Homo sapiens GN=ATP6V1A PE=1 SV=2	VATA_HUMAN	68 kDa	1	1	0.0243	0.0389	1	2	1	2
Actin-related protein 2 OS=Homo sapiens GN=ACTR2 PE=1 SV=1	ARP2_HUMAN	45 kDa	1	1	0.0787	0.152	2	4	3	5
40S ribosomal protein S13 OS=Homo sapiens GN=RPS13 PE=1 SV=2	RS13_HUMAN	17 kDa	1	1	0.0861	0.0861	2	2	2	2
Granzyme A OS=Homo sapiens GN=GZMA PE=1 SV=2	GRAA_HUMAN	29 kDa	1	1	0.0649	0.134	2	2	3	2
Isocitrate dehydrogenase [NADP], mitochondrial OS=Homo sapiens GN=IDH2 PE=1 SV=2	IDHP_HUMAN	51 kDa	1	1	0.0819	0.106	3	4	3	4
Thyroid hormone receptor-associated protein 3 OS=Homo sapiens GN=THRAP3 PE=1 SV=2	TR150_HUMAN	109 kDa	1	1	0.0199	0.0272	1	2	1	2
Optineurin OS=Homo sapiens GN=OPTN PE=1 SV=2	OPTN_HUMAN	66 kDa	1	0.999	0.0485	0.0225	2	1	2	1
Polypyrimidine tract-binding protein 1 OS=Homo sapiens GN=PTBP1 PE=1 SV=1	PTBP1_HUMAN	57 kDa	1	1	0.117	0.0791	4	2	4	2
Glycine--tRNA ligase OS=Homo sapiens GN=GARS PE=1 SV=3	SYG_HUMAN	83 kDa	1	1	0.0217	0.0217	2	2	2	2
Chromobox protein homolog 3 OS=Homo sapiens GN=CBX3 PE=1 SV=4	CBX3_HUMAN	21 kDa	1	1	0.0765	0.148	1	2	1	2
HLA class I histocompatibility antigen, A-24 alpha chain OS=Homo sapiens GN=HLA-A PE=1 SV=2	1A24_HUMAN	41 kDa	0.992	1	0.0384	0.238	1	4	1	4
Methylcrotonoyl-CoA carboxylase beta chain, mitochondrial OS=Homo sapiens GN=MCCC2 PE=1 SV=1	MCCB_HUMAN	61 kDa	1	0.999	0.0959	0.0231	3	1	3	1
Myosin regulatory light chain 12A OS=Homo sapiens GN=MYL12A PE=1 SV=2	ML12A_HUMAN (+1)	20 kDa	1	1	0.123	0.175	2	2	2	3
ELAV-like protein 1 OS=Homo sapiens GN=ELAVL1 PE=1 SV=2	ELAV1_HUMAN	36 kDa	1	0.991	0.141	0.0337	4	1	4	1
60S ribosomal protein L18 OS=Homo sapiens GN=RPL18 PE=1 SV=2	RL18_HUMAN	22 kDa	1	1	0.122	0.0691	2	1	2	1
TBC1 domain family member 15 OS=Homo sapiens GN=TBC1D15 PE=1 SV=2	TBC15_HUMAN	79 kDa		1		0.0507	0	3	0	3
Nuclear factor NF-kappa-B p100 subunit OS=Homo sapiens GN=NFKB2 PE=1 SV=4	NFKB2_HUMAN	97 kDa	1	1	0.0833	0.0633	5	4	5	4
Ras-related C3 botulinum toxin substrate 2 OS=Homo sapiens GN=RAC2 PE=1 SV=1	RAC2_HUMAN	21 kDa	1	1	0.13	0.0833	3	2	3	2
T-complex protein 1 subunit theta OS=Homo sapiens GN=CCT8 PE=1 SV=4	TCPQ_HUMAN	60 kDa	1	1	0.0456	0.0712	2	3	2	3
Actin-related protein 2/3 complex subunit 4 OS=Homo sapiens GN=ARPC4 PE=1 SV=3	ARPC4_HUMAN	20 kDa	1	1	0.19	0.125	3	2	3	2
Multifunctional protein ADE2 OS=Homo sapiens GN=PAICS PE=1 SV=3	PUR6_HUMAN	47 kDa	1	1	0.0659	0.148	2	4	2	4
Dynamin-1-like protein OS=Homo sapiens GN=DNM1L PE=1 SV=2	DNM1L_HUMAN	82 kDa	1	1	0.0122	0.0285	1	2	1	2
Hypoxanthine-guanine phosphoribosyltransferase OS=Homo sapiens GN=HPRT1 PE=1 SV=2	HPRT_HUMAN	25 kDa	1	1	0.0596	0.106	1	2	1	2
Heat shock protein 105 kDa OS=Homo sapiens GN=HSPH1 PE=1 SV=1	HS105_HUMAN	97 kDa	0.998	1	0.0175	0.0431	1	3	1	3
Serine/threonine-protein kinase 10 OS=Homo sapiens GN=STK10 PE=1 SV=1	STK10_HUMAN	112 kDa		1		0.0434	0	4	0	4
Elongation factor Tu, mitochondrial OS=Homo sapiens GN=TUFM PE=1 SV=2	EFTU_HUMAN	50 kDa	1	0.998	0.0664	0.042	2	1	2	1
Citrate synthase, mitochondrial OS=Homo sapiens GN=CS PE=1 SV=2	CISY_HUMAN	52 kDa	0.995	1	0.0343	0.0386	1	2	1	2
DNA replication licensing factor MCM5 OS=Homo sapiens GN=MCM5 PE=1 SV=5	MCM5_HUMAN	82 kDa		1		0.0463	0	2	0	2
60 kDa heat shock protein, mitochondrial OS=Homo sapiens GN=HSPD1 PE=1 SV=2	CH60_HUMAN	61 kDa	1	1	0.0803	0.0593	3	2	3	2
Delta-1-pyrroline-5-carboxylate synthase OS=Homo sapiens GN=ALDH18A1 PE=1 SV=2	P5CS_HUMAN	87 kDa	1	1	0.0302	0.0201	2	1	2	1
Actin-related protein 2/3 complex subunit 2 OS=Homo sapiens GN=ARPC2 PE=1 SV=1	ARPC2_HUMAN	34 kDa	0.999	1	0.0467	0.0767	1	2	1	2
Non-POU domain-containing octamer-binding protein OS=Homo sapiens GN=NONO PE=1 SV=4	NONO_HUMAN	54 kDa	1		0.0807		3	0	3	0
Heterogeneous nuclear ribonucleoprotein D0 OS=Homo sapiens GN=HNRNPD PE=1 SV=1	HNRPD_HUMAN	38 kDa	1	1	0.0479	0.11	2	3	2	3
Serine/threonine-protein kinase 4 OS=Homo sapiens GN=STK4 PE=1 SV=2	STK4_HUMAN	56 kDa	1	1	0.0595	0.0821	2	3	2	3
NF-kappa-B essential modulator OS=Homo sapiens GN=IKBKG PE=1 SV=2	NEMO_HUMAN	48 kDa	1	1	0.0716	0.162	2	4	2	4
Lipopolysaccharide-responsive and beige-like anchor protein OS=Homo sapiens GN=LRBA PE=1 SV=4	LRBA_HUMAN	319 kDa	1	1	0.0094	0.0094	2	2	2	2
Acyl-coenzyme A thioesterase 8 OS=Homo sapiens GN=ACOT8 PE=1 SV=1	ACOT8_HUMAN	36 kDa	1	1	0.116	0.0502	2	1	2	1
Peptidyl-prolyl cis-trans isomerase A OS=Homo sapiens GN=PPIA PE=1 SV=2	PPIA_HUMAN	18 kDa	1	1	0.0848	0.164	1	2	2	2
DNA replication licensing factor MCM7 OS=Homo sapiens GN=MCM7 PE=1 SV=4	MCM7_HUMAN	81 kDa	1	0.999	0.064	0.0167	3	1	3	1
Glutathione S-transferase kappa 1 OS=Homo sapiens GN=GSTK1 PE=1 SV=3	GSTK1_HUMAN	25 kDa	0.999	1	0.0619	0.15	1	3	2	4
Proteasome activator complex subunit 3 OS=Homo sapiens GN=PSME3 PE=1 SV=1	PSME3_HUMAN	30 kDa	0.999	1	0.0591	0.15	1	3	1	4
Rho guanine nucleotide exchange factor 6 OS=Homo sapiens GN=ARHGEF6 PE=1 SV=2	ARHG6_HUMAN	88 kDa	0.995	1	0.018	0.0464	1	3	1	3
Dihydroxyacetone phosphate acyltransferase OS=Homo sapiens GN=GNPAT PE=1 SV=1	GNPAT_HUMAN	77 kDa	0.999	1	0.0118	0.0324	1	2	1	2
Polymerase delta-interacting protein 3 OS=Homo sapiens GN=POLDIP3 PE=1 SV=2	PDIP3_HUMAN	46 kDa	1	0.999	0.0713	0.0309	2	1	2	1
Lamina-associated polypeptide 2, isoforms beta/gamma OS=Homo sapiens GN=TMPO PE=1 SV=2	LAP2B_HUMAN	51 kDa	1	0.996	0.0859	0.0352	2	1	2	1
Importin subunit beta-1 OS=Homo sapiens GN=KPNB1 PE=1 SV=2	IMB1_HUMAN	97 kDa	0.998	1	0.0171	0.0308	1	2	1	2
Laminin subunit gamma-1 OS=Homo sapiens GN=LAMC1 PE=1 SV=3	LAMC1_HUMAN	178 kDa		1		0.0106	0	2	0	2
Chromatin complexes subunit BAP18 OS=Homo sapiens GN=BAP18 PE=1 SV=1	BAP18_HUMAN	18 kDa	1	1	0.262	0.0814	2	1	2	1
Poly(rC)-binding protein 2 OS=Homo sapiens GN=PCBP2 PE=1 SV=1	PCBP2_HUMAN	39 kDa	1	1	0.164	0.17	2	3	2	3
Antigen peptide transporter 1 OS=Homo sapiens GN=TAP1 PE=1 SV=2	TAP1_HUMAN	87 kDa	1	1	0.0569	0.0569	2	2	3	2
Histone H2B type 1-B OS=Homo sapiens GN=HIST1H2BB PE=1 SV=2	H2B1B_HUMAN (+2)	14 kDa	1	1	0.548	0.27	2	2	2	2
40S ribosomal protein S2 OS=Homo sapiens GN=RPS2 PE=1 SV=2	RS2_HUMAN	31 kDa	1	1	0.0375	0.0751	1	2	1	2
Importin-5 OS=Homo sapiens GN=IPO5 PE=1 SV=4	IPO5_HUMAN	124 kDa	1	1	0.0137	0.031	1	3	1	3
Programmed cell death 6-interacting protein OS=Homo sapiens GN=PDCD6IP PE=1 SV=1	PDC6I_HUMAN	96 kDa	1	1	0.0127	0.0242	1	2	1	2
Catalase OS=Homo sapiens GN=CAT PE=1 SV=3	CATA_HUMAN	60 kDa	1	1	0.0247	0.0873	1	3	1	3
Far upstream element-binding protein 1 OS=Homo sapiens GN=FUBP1 PE=1 SV=3	FUBP1_HUMAN	68 kDa	1	1	0.0637	0.0155	2	1	2	1
Ras-related protein Rab-27A OS=Homo sapiens GN=RAB27A PE=1 SV=3	RB27A_HUMAN	25 kDa	1	1	0.118	0.0498	2	1	2	1
Hematopoietic lineage cell-specific protein OS=Homo sapiens GN=HCLS1 PE=1 SV=3	HCLS1_HUMAN	54 kDa	0.999	1	0.0473	0.0926	1	2	1	2
Eukaryotic translation initiation factor 3 subunit A OS=Homo sapiens GN=EIF3A PE=1 SV=1	EIF3A_HUMAN	167 kDa	1	0.998	0.0137	0.0137	2	1	2	1
Protein disulfide-isomerase A3 OS=Homo sapiens GN=PDIA3 PE=1 SV=4	PDIA3_HUMAN	57 kDa		1		0.0733	0	3	0	3
Ubiquitin-like modifier-activating enzyme 1 OS=Homo sapiens GN=UBA1 PE=1 SV=3	UBA1_HUMAN	118 kDa	0.998	1	0.0142	0.034	1	2	1	2
RNA-binding protein EWS OS=Homo sapiens GN=EWSR1 PE=1 SV=1	EWS_HUMAN	68 kDa	1	1	0.0442	0.0229	2	1	2	1
Glutamate dehydrogenase 2, mitochondrial OS=Homo sapiens GN=GLUD2 PE=1 SV=2	DHE4_HUMAN	61 kDa	0.997	1	0.0215	0.0394	1	2	1	2
Retinol dehydrogenase 11 OS=Homo sapiens GN=RDH11 PE=1 SV=2	RDH11_HUMAN	35 kDa	1		0.0818	0	2	0	2	0
T-complex protein 1 subunit zeta OS=Homo sapiens GN=CCT6A PE=1 SV=3	TCPZ_HUMAN	58 kDa		1	0	0.0527	0	2	0	2
Perforin-1 OS=Homo sapiens GN=PRF1 PE=1 SV=1	PERF_HUMAN	61 kDa	1	1	0.0432	0.0577	2	3	2	3
60S ribosomal protein L22 OS=Homo sapiens GN=RPL22 PE=1 SV=2	RL22_HUMAN	15 kDa	1	1	0.195	0.188	2	2	2	2
Pyruvate dehydrogenase E1 component subunit beta, mitochondrial OS=Homo sapiens GN=PDHB PE=1 SV=3	ODPB_HUMAN	39 kDa	1	1	0.0446	0.0891	1	2	2	2
Actin-related protein 2/3 complex subunit 3 OS=Homo sapiens GN=ARPC3 PE=1 SV=3	ARPC3_HUMAN	21 kDa	1	1	0.135	0.073	2	1	2	1
Serine/arginine-rich splicing factor 7 OS=Homo sapiens GN=SRSF7 PE=1 SV=1	SRSF7_HUMAN	27 kDa	1	1	0.168	0.0714	2	1	2	1
Nucleoside diphosphate kinase A OS=Homo sapiens GN=NME1 PE=1 SV=1	NDKA_HUMAN (+1)	17 kDa	1	1	0.138	0.0789	2	1	2	2
Alpha-adducin OS=Homo sapiens GN=ADD1 PE=1 SV=2	ADDA_HUMAN	81 kDa	0.998	1	0.0244	0.038	1	2	1	2
PCI domain-containing protein 2 OS=Homo sapiens GN=PCID2 PE=1 SV=2	PCID2_HUMAN	46 kDa		1	0	0.0927	0	3	0	3
Poly [ADP-ribose] polymerase 1 OS=Homo sapiens GN=PARP1 PE=1 SV=4	PARP1_HUMAN	113 kDa	1	0.991	0.0276	0.0148	2	1	2	1
Actin-related protein 3 OS=Homo sapiens GN=ACTR3 PE=1 SV=3	ARP3_HUMAN	47 kDa	1	0.976	0.0742	0.0502	2	1	2	1
Arf-GAP with coiled-coil, ANK repeat and PH domain-containing protein 1 OS=Homo sapiens GN=ACAP1 PE=1 SV=1	ACAP1_HUMAN	82 kDa	1		0.0392	0	2	0	2	0
Serine/arginine-rich splicing factor 3 OS=Homo sapiens GN=SRSF3 PE=1 SV=1	SRSF3_HUMAN	19 kDa	1		0.232		3		3	0
Glucose-6-phosphate 1-dehydrogenase OS=Homo sapiens GN=G6PD PE=1 SV=4	G6PD_HUMAN	59 kDa		1	0	0.0505	0	2	0	2
60S ribosomal protein L7a OS=Homo sapiens GN=RPL7A PE=1 SV=2	RL7A_HUMAN	30 kDa	1		0.0526	0	2	0	2	0
Annexin A1 OS=Homo sapiens GN=ANXA1 PE=1 SV=2	ANXA1_HUMAN	39 kDa		1		0.142		3	0	3
40S ribosomal protein S20 OS=Homo sapiens GN=RPS20 PE=1 SV=1	RS20_HUMAN	13 kDa		1		0.126		2	0	2
Hemoglobin subunit beta OS=Homo sapiens GN=HBB PE=1 SV=2	HBB_HUMAN	16 kDa	1	1	0.156	0.0884	2	1	2	1
Dermcidin OS=Homo sapiens GN=DCD PE=1 SV=2	DCD_HUMAN	11 kDa	1	0.991	0.127	0.127	2	1	2	1
Programmed cell death protein 4 OS=Homo sapiens GN=PDCD4 PE=1 SV=2	PDCD4_HUMAN	52 kDa	0.992	1	0.0362	0.0597	1	2	1	2
Testin OS=Homo sapiens GN=TES PE=1 SV=1	TES_HUMAN	48 kDa	1		0.0618	0	2	0	2	0
40S ribosomal protein S7 OS=Homo sapiens GN=RPS7 PE=1 SV=1	RS7_HUMAN	22 kDa	1	1	0.186	0.144	3	2	3	2
6-phosphogluconolactonase OS=Homo sapiens GN=PGLS PE=1 SV=2	6PGL_HUMAN	28 kDa	1	1	0.101	0.101	2	2	2	2
DnaJ homolog subfamily C member 9 OS=Homo sapiens GN=DNAJC9 PE=1 SV=1	DNJC9_HUMAN	30 kDa	1	1	0.0423	0.146	1	3	1	3
NAD-dependent malic enzyme, mitochondrial OS=Homo sapiens GN=ME2 PE=1 SV=1	MAOM_HUMAN	65 kDa	1	1	0.0257	0.0394	1	2	1	2
Apoptosis regulator BAX OS=Homo sapiens GN=BAX PE=1 SV=1	BAX_HUMAN	21 kDa	1	1	0.135	0.0677	2	1	2	1
40S ribosomal protein S5 OS=Homo sapiens GN=RPS5 PE=1 SV=4	RS5_HUMAN	23 kDa	0.999	1	0.0637	0.181	1	3	1	3
Peroxiredoxin-6 OS=Homo sapiens GN=PRDX6 PE=1 SV=3	PRDX6_HUMAN	25 kDa	0.998	1	0.0938	0.147	1	2	2	2
3-hydroxyacyl-CoA dehydrogenase type-2 OS=Homo sapiens GN=HSD17B10 PE=1 SV=3	HCD2_HUMAN	27 kDa	0.998	1	0.0881	0.134	1	2	1	3
60S ribosomal protein L5 OS=Homo sapiens GN=RPL5 PE=1 SV=3	RL5_HUMAN	34 kDa	0.998	1	0.0606	0.101	1	2	1	2
Protein tyrosine phosphatase receptor type C-associated protein OS=Homo sapiens GN=PTPRCAP PE=1 SV=1	PTCA_HUMAN	21 kDa	1	0.997	0.0825	0.0388	2	1	2	1
Aspartate aminotransferase, mitochondrial OS=Homo sapiens GN=GOT2 PE=1 SV=3	AATM_HUMAN	48 kDa	1	0.991	0.0837	0.0326	3	1	3	1
Serine/threonine-protein phosphatase CPPED1 OS=Homo sapiens GN=CPPED1 PE=1 SV=3	CPPED_HUMAN	36 kDa		1	0	0.121	0	2	0	2
Phenylalanine--tRNA ligase beta subunit OS=Homo sapiens GN=FARSB PE=1 SV=3	SYFB_HUMAN	66 kDa	1		0.034	0	2	0	2	0
40S ribosomal protein S10 OS=Homo sapiens GN=RPS10 PE=1 SV=1	RS10_HUMAN	19 kDa		1		0.2		2	0	2
Heterogeneous nuclear ribonucleoprotein L OS=Homo sapiens GN=HNRNPL PE=1 SV=2	HNRPL_HUMAN	64 kDa	1		0.0662		3		4	0
Heterogeneous nuclear ribonucleoprotein M OS=Homo sapiens GN=HNRNPM PE=1 SV=3	HNRPM_HUMAN	78 kDa	1		0.0726		3		3	0
HLA class I histocompatibility antigen, B-48 alpha chain OS=Homo sapiens GN=HLA-B PE=1 SV=1	1B48_HUMAN	40 kDa		1		0.229		2	0	2
Cytohesin-1 OS=Homo sapiens GN=CYTH1 PE=1 SV=1	CYH1_HUMAN	46 kDa	0.992	1	0.0276	0.0628	1	2	1	2
Minor histocompatibility protein HA-1 OS=Homo sapiens GN=HMHA1 PE=1 SV=2	HMHA1_HUMAN	125 kDa	0.972	1	0.007	0.0229	1	2	1	2
Protein disulfide-isomerase A6 OS=Homo sapiens GN=PDIA6 PE=1 SV=1	PDIA6_HUMAN	48 kDa	1	1	0.0659	0.0659	2	2	2	2
40S ribosomal protein S25 OS=Homo sapiens GN=RPS25 PE=1 SV=1	RS25_HUMAN	14 kDa	1	1	0.152	0.152	2	2	2	2
Tubulin alpha-4A chain OS=Homo sapiens GN=TUBA4A PE=1 SV=1	TBA4A_HUMAN	50 kDa	1	1	0.179	0.257	2	2	2	2
40S ribosomal protein S9 OS=Homo sapiens GN=RPS9 PE=1 SV=3	RS9_HUMAN	23 kDa	1	1	0.0876	0.0876	2	2	2	2
60S ribosomal protein L31 OS=Homo sapiens GN=RPL31 PE=1 SV=1	RL31_HUMAN	14 kDa	1	1	0.072	0.184	1	2	1	2
StAR-related lipid transfer protein 7, mitochondrial OS=Homo sapiens GN=STARD7 PE=1 SV=2	STAR7_HUMAN	43 kDa	1	1	0.0405	0.0703	1	2	1	2
DNA replication licensing factor MCM3 OS=Homo sapiens GN=MCM3 PE=1 SV=3	MCM3_HUMAN	91 kDa	1	0.999	0.0347	0.0248	2	1	2	1
Tropomodulin-3 OS=Homo sapiens GN=TMOD3 PE=1 SV=1	TMOD3_HUMAN	40 kDa		1	0	0.0881	0	2	0	2
Tryptophan--tRNA ligase, cytoplasmic OS=Homo sapiens GN=WARS PE=1 SV=2	SYWC_HUMAN	53 kDa	0.992	1	0.034	0.0488	1	2	1	2
Niban-like protein 1 OS=Homo sapiens GN=FAM129B PE=1 SV=3	NIBL1_HUMAN	84 kDa	0.992	1	0.0147	0.0282	1	2	1	2
Amidophosphoribosyltransferase OS=Homo sapiens GN=PPAT PE=1 SV=1	PUR1_HUMAN	57 kDa		1	0	0.0464	0	2	0	2
Very long-chain specific acyl-CoA dehydrogenase, mitochondrial OS=Homo sapiens GN=ACADVL PE=1 SV=1	ACADV_HUMAN	70 kDa	1		0.0351		2		2	0
GRB2-related adapter protein 2 OS=Homo sapiens GN=GRAP2 PE=1 SV=1	GRAP2_HUMAN	38 kDa		1	0	0.0667	0	2	0	2
60S ribosomal protein L12 OS=Homo sapiens GN=RPL12 PE=1 SV=1	RL12_HUMAN	18 kDa		1		0.152		2	0	2
Phostensin OS=Homo sapiens GN=PPP1R18 PE=1 SV=1	PPR18_HUMAN	68 kDa		1		0.044		2	0	2
cAMP-dependent protein kinase type I-alpha regulatory subunit OS=Homo sapiens GN=PRKAR1A PE=1 SV=1	KAP0_HUMAN	43 kDa	1	0.991	0.0315	0.0289	2	1	2	1
PRA1 family protein 3 OS=Homo sapiens GN=ARL6IP5 PE=1 SV=1	PRAF3_HUMAN	22 kDa	0.982	1	0.0585	0.16	1	2	1	2
Alpha-actinin-1 OS=Homo sapiens GN=ACTN1 PE=1 SV=2	ACTN1_HUMAN	103 kDa		1		0.0269		2	0	2
Staphylococcal nuclease domain-containing protein 1 OS=Homo sapiens GN=SND1 PE=1 SV=1	SND1_HUMAN	102 kDa	1		0.0286	0	2	0	2	0
CTP synthase 1 OS=Homo sapiens GN=CTPS1 PE=1 SV=2	PYRG1_HUMAN	67 kDa		1	0	0.0372	0	2	0	2
Septin-2 OS=Homo sapiens GN=SEPT2 PE=1 SV=1	SEPT2_HUMAN	41 kDa		1		0.119		3	0	3
Golgi-associated plant pathogenesis-related protein 1 OS=Homo sapiens GN=GLIPR2 PE=1 SV=3	GAPR1_HUMAN	17 kDa	1		0.169		2		2	0
Voltage-dependent anion-selective channel protein 2 OS=Homo sapiens GN=VDAC2 PE=1 SV=2	VDAC2_HUMAN	32 kDa	1		0.068		2		2	0
Heterogeneous nuclear ribonucleoprotein R OS=Homo sapiens GN=HNRNPR PE=1 SV=1	HNRPR_HUMAN	71 kDa		1		0.0537		2	0	2
Far upstream element-binding protein 3 OS=Homo sapiens GN=FUBP3 PE=1 SV=2	FUBP3_HUMAN	62 kDa	1		0.042		2		2	0
Muscleblind-like protein 1 OS=Homo sapiens GN=MBNL1 PE=1 SV=2	MBNL1_HUMAN	42 kDa		1		0.049		2	0	2
Glyoxalase domain-containing protein 4 OS=Homo sapiens GN=GLOD4 PE=1 SV=1	GLOD4_HUMAN	35 kDa		1		0.0735		2	0	2
40S ribosomal protein S15a OS=Homo sapiens GN=RPS15A PE=1 SV=2	RS15A_HUMAN	15 kDa		1		0.146		2	0	2
